# Supplementary material for: 1,10,10-Trimethyl-5-phenyl-3-oxa-4-aza­tri­cyclo­[5.2.1.02,6]dec-4-en-2-ol
Source: Acta Crystallogr Sect E Struct Rep Online. 2013 Jul 24;69(Pt 8):o1314. doi: 10.1107/S160053681302000X (PMC3793801; doi:10.1107/S160053681302000X)
Supplement: Supplementary file 1 [file e-69-o1314-sup1.cif]

##############################################################################
#                                                                            #
# This CIF contains the data in a paper accepted for publication in          #
# Acta Crystallographica Section E. It conforms to the requirements of       #
# Notes for Authors for Acta Crystallographica Section E, and has been       #
# peer reviewed under the auspices of the IUCr Commission on Journals.       #
#                                                                            #
# Full details of the Crystallographic Information File format               #
# are given in the paper "The Crystallographic Information File (CIF):       #
# a New Standard Archive File for Crystallography" by S. R. Hall, F. H.      #
# Allen and I. D. Brown [Acta Cryst. (1991), A47, 655-685].                  #
#                                                                            #
# The current version of the core CIF dictionary is obtainable from          #
# ftp://ftp.iucr.org/pub/cif_core.dic.                                       #
#                                                                            #
# Software is freely available for graphical display of the structure(s)     #
# in this CIF. For information consult the CIF software page                 #
# http://www.iucr.org/resources/cif/software.                                #
#                                                                            #
# This file may be used for bona fide research purposes within the           #
# scientific community so long as proper attribution is given to the journal # 
# article from which it was obtained.                                        #
#                                                                            #
##############################################################################
data_I
_audit_creation_method     SHELXL97
_chemical_name_systematic
;
1,10,10-Trimethyl-5-phenyl-3-oxa-4-azatricyclo[5.2.1.0^2,6^]dec-4-en-2-ol
;
_chemical_name_common     ?
_chemical_formula_moiety     'C17 H21 N O2'
_chemical_formula_sum     'C17 H21 N O2'
_chemical_formula_iupac     'C17 H21 N O2'
_chemical_formula_weight     271.35
_chemical_melting_point     ?
_symmetry_cell_setting     monoclinic
_symmetry_space_group_name_H-M     'C 2'
_symmetry_space_group_name_hall     'C 2y'
loop_
    _symmetry_equiv_pos_as_xyz
    'x, y, z'
    '-x, y, -z'
    'x+1/2, y+1/2, z'
    '-x+1/2, y+1/2, -z'
_cell_length_a     22.1681(18)
_cell_length_b     6.6134(5)
_cell_length_c     10.7358(8)
_cell_angle_alpha     90.00
_cell_angle_beta     108.277(3)
_cell_angle_gamma     90.00
_cell_volume     1494.5(2)
_cell_formula_units_Z     4
_cell_measurement_reflns_used     2921
_cell_measurement_theta_min     3.2
_cell_measurement_theta_max     24.5
_cell_measurement_temperature     296(2)
_exptl_crystal_description     plaquet
_exptl_crystal_colour     colourless
_exptl_crystal_size_max     0.583
_exptl_crystal_size_mid     0.335
_exptl_crystal_size_min     0.141
_exptl_crystal_density_diffrn     1.202
_exptl_crystal_density_meas     ?
_exptl_crystal_density_method     'not measured'
_exptl_crystal_F_000     584
_exptl_absorpt_coefficient_mu     0.078
_exptl_absorpt_correction_type     multi-scan
_exptl_absorpt_process_details     '(SADABS; Sheldrick, 2008)'
_exptl_absorpt_correction_T_min     0.6270
_exptl_absorpt_correction_T_max     0.7451
_diffrn_ambient_temperature     296(2)
_diffrn_radiation_type     MoK\a
_diffrn_radiation_wavelength     0.71073
_diffrn_radiation_source     'fine-focus sealed tube'
_diffrn_radiation_monochromator     graphite
_diffrn_measurement_device_type     'Bruker APEXII CCD'
_diffrn_measurement_method     '\w and \f'
_diffrn_detector_area_resol_mean     8.3333
_diffrn_reflns_number     4379
_diffrn_reflns_av_R_equivalents     0.0246
_diffrn_reflns_av_sigmaI/netI     0.0258
_diffrn_reflns_theta_min     3.23
_diffrn_reflns_theta_max     24.53
_diffrn_reflns_theta_full     24.53
_diffrn_measured_fraction_theta_max     0.985
_diffrn_measured_fraction_theta_full     0.985
_diffrn_reflns_limit_h_min     -25
_diffrn_reflns_limit_h_max     25
_diffrn_reflns_limit_k_min     -6
_diffrn_reflns_limit_k_max     7
_diffrn_reflns_limit_l_min     -12
_diffrn_reflns_limit_l_max     12
_refine_special_details
;
Refinement of <i>F</i>^2^ against ALL reflections. The weighted <i>R</i>-factor
<i>wR</i> and goodness of fit <i>S</i> are based on <i>F</i>^2^, conventional
<i>R</i>-factors <i>R</i> are based on <i>F</i>, with <i>F</i> set to zero for
negative <i>F</i>^2^. The threshold expression of <i>F</i>^2^ >
2\s(<i>F</i>^2^) is used only for calculating <i>R</i>-factors(gt) <i>etc</i>.
and is not relevant to the choice of reflections for refinement.
<i>R</i>-factors based on <i>F</i>^2^ are statistically about twice as large
as those based on <i>F</i>, and <i>R</i>-factors based on ALL data will be
even larger.
;
_reflns_number_total     1350
_reflns_number_gt     1220
_reflns_threshold_expression     I>2\s(I)
_refine_ls_structure_factor_coef     Fsqd
_refine_ls_matrix_type     full
_refine_ls_R_factor_all     0.0483
_refine_ls_R_factor_gt     0.0422
_refine_ls_wR_factor_gt     0.0976
_refine_ls_wR_factor_ref     0.1059
_refine_ls_goodness_of_fit_ref     1.076
_refine_ls_restrained_S_all     1.075
_refine_ls_number_reflns     1350
_refine_ls_number_parameters     186
_refine_ls_number_restraints     1
_refine_ls_hydrogen_treatment     constr
_refine_ls_weighting_scheme     calc
_refine_ls_weighting_details
       'calc w = 1/[\s^2^(Fo^2^)+(0.0701P)^2^+0.2932P] where P=(Fo^2^+2Fc^2^)/3'
_atom_sites_solution_hydrogens     geom
_atom_sites_solution_primary     direct
_atom_sites_solution_secondary     difmap
_refine_ls_shift/su_max     0.000
_refine_ls_shift/su_mean     0.000
_refine_diff_density_max     0.287
_refine_diff_density_min     -0.244
_refine_ls_extinction_method     'SHELXL97 (Sheldrick, 2008)'
_refine_ls_extinction_coef     0.050(5)
_refine_ls_extinction_expression
                                  'Fc^*^=kFc[1+0.001xFc^2^\l^3^/sin(2\q)]^-1/4^'
loop_
    _atom_type_symbol
    _atom_type_description
    _atom_type_scat_dispersion_real
    _atom_type_scat_dispersion_imag
    _atom_type_scat_source
    'C' 'C' 0.0033 0.0016
                         'International Tables Vol C Tables 4.2.6.8 and 6.1.1.4'
    'H' 'H' 0.0000 0.0000
                         'International Tables Vol C Tables 4.2.6.8 and 6.1.1.4'
    'N' 'N' 0.0061 0.0033
                         'International Tables Vol C Tables 4.2.6.8 and 6.1.1.4'
    'O' 'O' 0.0106 0.0060
                         'International Tables Vol C Tables 4.2.6.8 and 6.1.1.4'
_computing_data_collection     'APEX2 (Bruker, 2009)'
_computing_cell_refinement     'SAINT (Bruker, 2009)'
_computing_data_reduction     'SAINT (Bruker, 2009)'
_computing_structure_solution     'SHELXS97 (Sheldrick, 2008)'
_computing_structure_refinement     'SHELXL97 (Sheldrick, 2008)'
_computing_molecular_graphics
;
ORTEP-3 for Windows (Farrugia, 2012)and PLATON (Spek, 2009)
;
_computing_publication_material     'WinGX (Farrugia, 2012)'
loop_
    _atom_site_type_symbol
    _atom_site_label
    _atom_site_fract_x
    _atom_site_fract_y
    _atom_site_fract_z
    _atom_site_U_iso_or_equiv
    _atom_site_adp_type
    _atom_site_calc_flag
    _atom_site_refinement_flags
    _atom_site_occupancy
    _atom_site_symmetry_multiplicity
    _atom_site_disorder_assembly
    _atom_site_disorder_group
    C C5 0.81485(10) 0.9730(4) -0.0870(2) 0.0383(6) Uani d . 1 1 . .
    C C6 0.85865(11) 1.0215(4) 0.0464(2) 0.0393(6) Uani d . 1 1 . .
    H H6 0.8609 1.1673 0.0637 0.047 Uiso calc R 1 1 . .
    C C7 0.92540(11) 0.9251(5) 0.0815(2) 0.0527(8) Uani d . 1 1 . .
    H H7 0.9569 1.0084 0.0585 0.063 Uiso calc R 1 1 . .
    C C8 0.91859(14) 0.7103(6) 0.0251(3) 0.0632(9) Uani d . 1 1 . .
    H H8A 0.8924 0.7088 -0.0662 0.076 Uiso calc R 1 1 . .
    H H8B 0.9597 0.6520 0.0325 0.076 Uiso calc R 1 1 . .
    C C9 0.88635(13) 0.5975(5) 0.1116(3) 0.0560(7) Uani d . 1 1 . .
    H H9A 0.9122 0.4844 0.1557 0.067 Uiso calc R 1 1 . .
    H H9B 0.8450 0.5473 0.0598 0.067 Uiso calc R 1 1 . .
    C C1 0.87986(11) 0.7567(4) 0.2119(2) 0.0445(7) Uani d . 1 1 . .
    C C2 0.82786(10) 0.9070(4) 0.1358(2) 0.0387(6) Uani d . 1 1 . .
    C C10 0.94087(11) 0.8860(5) 0.2308(2) 0.0520(7) Uani d . 1 1 . .
    C C12 1.00340(13) 0.7670(7) 0.2908(3) 0.0777(11) Uani d . 1 1 . .
    H H12A 1.0381 0.8412 0.2775 0.116 Uiso calc R 1 1 . .
    H H12B 1.0001 0.6374 0.2490 0.116 Uiso calc R 1 1 . .
    H H12C 1.0107 0.7487 0.3831 0.116 Uiso calc R 1 1 . .
    C C11 0.94630(15) 1.0792(6) 0.3124(3) 0.0690(9) Uani d . 1 1 . .
    H H11A 0.9852 1.1475 0.3175 0.104 Uiso calc R 1 1 . .
    H H11B 0.9461 1.0448 0.3991 0.104 Uiso calc R 1 1 . .
    H H11C 0.9110 1.1664 0.2716 0.104 Uiso calc R 1 1 . .
    C C13 0.82295(11) 1.0459(5) -0.2104(2) 0.0443(6) Uani d . 1 1 . .
    C C18 0.79751(13) 0.9407(6) -0.3273(2) 0.0586(8) Uani d . 1 1 . .
    H H18 0.7746 0.8225 -0.3287 0.070 Uiso calc R 1 1 . .
    C C17 0.80638(16) 1.0122(7) -0.4421(3) 0.0738(12) Uani d . 1 1 . .
    H H17 0.7889 0.9415 -0.5201 0.089 Uiso calc R 1 1 . .
    C C16 0.83984(16) 1.1823(8) -0.4422(3) 0.0794(12) Uani d . 1 1 . .
    H H16 0.8461 1.2269 -0.5193 0.095 Uiso calc R 1 1 . .
    C C15 0.86471(18) 1.2897(8) -0.3279(4) 0.0852(12) Uani d . 1 1 . .
    H H15 0.8870 1.4086 -0.3283 0.102 Uiso calc R 1 1 . .
    C C14 0.85657(16) 1.2210(6) -0.2119(3) 0.0671(9) Uani d . 1 1 . .
    H H14 0.8739 1.2935 -0.1347 0.080 Uiso calc R 1 1 . .
    C C19 0.86922(15) 0.6664(6) 0.3337(3) 0.0625(9) Uani d . 1 1 . .
    H H19A 0.8294 0.5958 0.3092 0.094 Uiso calc R 1 1 . .
    H H19B 0.8686 0.7726 0.3942 0.094 Uiso calc R 1 1 . .
    H H19C 0.9030 0.5738 0.3745 0.094 Uiso calc R 1 1 . .
    O O1 0.77279(7) 0.8072(3) 0.04364(16) 0.0467(5) Uani d . 1 1 . .
    N N2 0.77018(9) 0.8524(4) -0.08639(18) 0.0438(6) Uani d . 1 1 . .
    O O2 0.80582(8) 1.0188(3) 0.22155(14) 0.0519(6) Uani d . 1 1 . .
    H H2 0.7864 1.1178 0.1833 0.078 Uiso calc R 1 1 . .
loop_
    _atom_site_aniso_label
    _atom_site_aniso_U_11
    _atom_site_aniso_U_22
    _atom_site_aniso_U_33
    _atom_site_aniso_U_12
    _atom_site_aniso_U_13
    _atom_site_aniso_U_23
    C5 0.0383(11) 0.0409(14) 0.0357(11) -0.0014(11) 0.0116(9) -0.0065(11)
    C6 0.0455(12) 0.0374(14) 0.0336(11) -0.0048(11) 0.0103(9) -0.0014(11)
    C7 0.0380(12) 0.070(2) 0.0502(14) -0.0076(14) 0.0144(10) 0.0066(15)
    C8 0.0559(15) 0.075(2) 0.0647(17) 0.0157(17) 0.0276(13) -0.0043(17)
    C9 0.0555(14) 0.0465(17) 0.0643(17) 0.0097(14) 0.0165(12) -0.0061(15)
    C1 0.0451(12) 0.0443(17) 0.0422(13) 0.0041(12) 0.0109(10) 0.0047(12)
    C2 0.0386(11) 0.0430(16) 0.0341(11) 0.0009(11) 0.0107(9) -0.0011(11)
    C10 0.0428(12) 0.059(2) 0.0478(13) 0.0021(14) 0.0047(10) 0.0047(15)
    C12 0.0453(14) 0.098(3) 0.077(2) 0.0091(18) 0.0011(13) 0.015(2)
    C11 0.0690(17) 0.068(2) 0.0520(16) -0.0134(19) -0.0069(12) 0.0013(17)
    C13 0.0453(12) 0.0521(17) 0.0358(12) 0.0018(13) 0.0130(9) -0.0030(12)
    C18 0.0577(14) 0.078(2) 0.0395(13) -0.0028(16) 0.0148(11) -0.0094(15)
    C17 0.0720(18) 0.116(4) 0.0356(14) 0.009(2) 0.0197(13) -0.0077(18)
    C16 0.0704(19) 0.126(4) 0.0463(17) 0.013(2) 0.0247(14) 0.024(2)
    C15 0.090(2) 0.097(3) 0.075(2) -0.017(2) 0.0348(18) 0.024(2)
    C14 0.0841(19) 0.070(2) 0.0478(15) -0.019(2) 0.0218(13) 0.0020(16)
    C19 0.0637(16) 0.066(2) 0.0557(16) 0.0106(17) 0.0162(13) 0.0225(17)
    O1 0.0397(8) 0.0571(13) 0.0423(9) -0.0071(9) 0.0115(6) 0.0039(8)
    N2 0.0418(10) 0.0513(15) 0.0371(10) -0.0040(11) 0.0107(8) -0.0025(10)
    O2 0.0621(11) 0.0616(14) 0.0337(9) 0.0215(10) 0.0174(7) 0.0054(9)
_geom_special_details
;
All s.u.'s (except the s.u. in the dihedral angle between two l.s. planes) are
estimated using the full covariance matrix. The cell s.u.'s are taken into
account individually in the estimation of s.u.'s in distances, angles and
torsion angles; correlations between s.u.'s in cell parameters are only used
when they are defined by crystal symmetry. An approximate (isotropic)
treatment of cell s.u.'s is used for estimating s.u.'s involving l.s. planes.
;
loop_
    _geom_bond_atom_site_label_1
    _geom_bond_atom_site_label_2
    _geom_bond_site_symmetry_2
    _geom_bond_distance
    _geom_bond_publ_flag
    C5 N2 . 1.273(3) ?
    C5 C13 . 1.473(3) ?
    C5 C6 . 1.492(3) ?
    C6 C2 . 1.540(3) ?
    C6 C7 . 1.545(4) ?
    C6 H6 . 0.9800 ?
    C7 C8 . 1.534(5) ?
    C7 C10 . 1.552(4) ?
    C7 H7 . 0.9800 ?
    C8 C9 . 1.532(4) ?
    C8 H8A . 0.9700 ?
    C8 H8B . 0.9700 ?
    C9 C1 . 1.545(4) ?
    C9 H9A . 0.9700 ?
    C9 H9B . 0.9700 ?
    C1 C19 . 1.522(4) ?
    C1 C2 . 1.547(3) ?
    C1 C10 . 1.558(4) ?
    C2 O2 . 1.384(3) ?
    C2 O1 . 1.465(3) ?
    C10 C11 . 1.532(5) ?
    C10 C12 . 1.548(4) ?
    C12 H12A . 0.9600 ?
    C12 H12B . 0.9600 ?
    C12 H12C . 0.9600 ?
    C11 H11A . 0.9600 ?
    C11 H11B . 0.9600 ?
    C11 H11C . 0.9600 ?
    C13 C14 . 1.380(5) ?
    C13 C18 . 1.390(4) ?
    C18 C17 . 1.391(4) ?
    C18 H18 . 0.9300 ?
    C17 C16 . 1.348(6) ?
    C17 H17 . 0.9300 ?
    C16 C15 . 1.374(6) ?
    C16 H16 . 0.9300 ?
    C15 C14 . 1.390(4) ?
    C15 H15 . 0.9300 ?
    C14 H14 . 0.9300 ?
    C19 H19A . 0.9600 ?
    C19 H19B . 0.9600 ?
    C19 H19C . 0.9600 ?
    O1 N2 . 1.411(3) ?
    O2 H2 . 0.8200 ?
loop_
    _geom_angle_atom_site_label_1
    _geom_angle_atom_site_label_2
    _geom_angle_atom_site_label_3
    _geom_angle_site_symmetry_1
    _geom_angle_site_symmetry_3
    _geom_angle
    _geom_angle_publ_flag
    N2 C5 C13 . . 121.6(2) ?
    N2 C5 C6 . . 113.7(2) ?
    C13 C5 C6 . . 124.6(2) ?
    C5 C6 C2 . . 102.15(19) ?
    C5 C6 C7 . . 115.5(2) ?
    C2 C6 C7 . . 102.88(19) ?
    C5 C6 H6 . . 111.8 ?
    C2 C6 H6 . . 111.8 ?
    C7 C6 H6 . . 111.8 ?
    C8 C7 C6 . . 108.5(2) ?
    C8 C7 C10 . . 102.5(3) ?
    C6 C7 C10 . . 101.8(2) ?
    C8 C7 H7 . . 114.2 ?
    C6 C7 H7 . . 114.2 ?
    C10 C7 H7 . . 114.2 ?
    C9 C8 C7 . . 102.6(2) ?
    C9 C8 H8A . . 111.2 ?
    C7 C8 H8A . . 111.2 ?
    C9 C8 H8B . . 111.2 ?
    C7 C8 H8B . . 111.2 ?
    H8A C8 H8B . . 109.2 ?
    C8 C9 C1 . . 104.7(3) ?
    C8 C9 H9A . . 110.8 ?
    C1 C9 H9A . . 110.8 ?
    C8 C9 H9B . . 110.8 ?
    C1 C9 H9B . . 110.8 ?
    H9A C9 H9B . . 108.9 ?
    C19 C1 C9 . . 113.9(3) ?
    C19 C1 C2 . . 114.5(2) ?
    C9 C1 C2 . . 106.7(2) ?
    C19 C1 C10 . . 117.8(2) ?
    C9 C1 C10 . . 101.4(2) ?
    C2 C1 C10 . . 100.9(2) ?
    O2 C2 O1 . . 107.27(17) ?
    O2 C2 C6 . . 118.0(2) ?
    O1 C2 C6 . . 103.82(17) ?
    O2 C2 C1 . . 110.61(19) ?
    O1 C2 C1 . . 113.1(2) ?
    C6 C2 C1 . . 104.03(18) ?
    C11 C10 C12 . . 106.6(3) ?
    C11 C10 C7 . . 113.8(3) ?
    C12 C10 C7 . . 113.2(2) ?
    C11 C10 C1 . . 116.2(2) ?
    C12 C10 C1 . . 113.8(3) ?
    C7 C10 C1 . . 93.18(19) ?
    C10 C12 H12A . . 109.5 ?
    C10 C12 H12B . . 109.5 ?
    H12A C12 H12B . . 109.5 ?
    C10 C12 H12C . . 109.5 ?
    H12A C12 H12C . . 109.5 ?
    H12B C12 H12C . . 109.5 ?
    C10 C11 H11A . . 109.5 ?
    C10 C11 H11B . . 109.5 ?
    H11A C11 H11B . . 109.5 ?
    C10 C11 H11C . . 109.5 ?
    H11A C11 H11C . . 109.5 ?
    H11B C11 H11C . . 109.5 ?
    C14 C13 C18 . . 118.5(3) ?
    C14 C13 C5 . . 120.2(2) ?
    C18 C13 C5 . . 121.3(3) ?
    C17 C18 C13 . . 120.0(3) ?
    C17 C18 H18 . . 120.0 ?
    C13 C18 H18 . . 120.0 ?
    C16 C17 C18 . . 121.0(3) ?
    C16 C17 H17 . . 119.5 ?
    C18 C17 H17 . . 119.5 ?
    C17 C16 C15 . . 119.9(3) ?
    C17 C16 H16 . . 120.1 ?
    C15 C16 H16 . . 120.1 ?
    C16 C15 C14 . . 120.2(4) ?
    C16 C15 H15 . . 119.9 ?
    C14 C15 H15 . . 119.9 ?
    C13 C14 C15 . . 120.4(3) ?
    C13 C14 H14 . . 119.8 ?
    C15 C14 H14 . . 119.8 ?
    C1 C19 H19A . . 109.5 ?
    C1 C19 H19B . . 109.5 ?
    H19A C19 H19B . . 109.5 ?
    C1 C19 H19C . . 109.5 ?
    H19A C19 H19C . . 109.5 ?
    H19B C19 H19C . . 109.5 ?
    N2 O1 C2 . . 109.86(17) ?
    C5 N2 O1 . . 110.33(18) ?
    C2 O2 H2 . . 109.5 ?
loop_
    _geom_hbond_atom_site_label_D
    _geom_hbond_atom_site_label_H
    _geom_hbond_atom_site_label_A
    _geom_hbond_site_symmetry_A
    _geom_hbond_distance_DH
    _geom_hbond_distance_HA
    _geom_hbond_distance_DA
    _geom_hbond_angle_DHA
    _geom_hbond_publ_flag
    O2 H2 N2 4_655 0.82 2.06 2.877(3) 174 yes
data_global
_journal_date_recd_electronic     2013-07-10
_journal_date_accepted     2013-07-19
_journal_name_full     'Acta Crystallographica, Section E'
_journal_year     2013
_journal_volume     69
_journal_issue      8
_journal_page_first     o1314
_journal_page_last     o1314
_journal_paper_category     QO
_journal_paper_doi     10.1107/S160053681302000X
_journal_coeditor_code     BT6921
_publ_contact_author_name     'Dr Boualy, Brahim'
_publ_contact_author_address
;
Laboratoire de Chimie de Coordination
Facult\'e des Sciences-Semlalia
BP 2390
40001 Marrakech
Morocco
;
_publ_contact_author_email     berraho@uca.ma
_publ_contact_author_fax     '0021224437408'
_publ_contact_author_phone     '0021224434649'
_publ_section_title
;
1,10,10-Trimethyl-5-phenyl-3-oxa-4-azatricyclo[5.2.1.0^2,6^]dec-4-en-2-ol
;
loop_
    _publ_author_name
    _publ_author_address
    'Boualy, Brahim'
;
Laboratoire de Chimie de Coordination,
Facult\'e des Sciences-Semlalia,
BP 2390, 40001 Marrakech, Morocco
;
    'Harrad, Mohamed Anouar'
;
Laboratoire de Chimie de Coordination
Facult\'e des Sciences-Semlalia
BP 2390
40001 Marrakech
Morocco
;
    'Oudahmane, Abdelghani'
;
Laboratoire des Mat\'eriaux Inorganiques
UMR CNRS 6002
Universit\'e Blaise Pascal
24 Avenue des Landais
63177 Aubi\`ere
France
;
    'Benharref, Ahmed'
;
Laboratoire de Chimie des Substances Naturelles
Unit\'e Associ\'e au CNRST (URAC16)
Facult\'e des Sciences-Semlalia
BP 2390
Boulevard My Abdellah
40000 Marrakech
Morocco
;
    'Berraho, Moha'
;
Laboratoire de Chimie des Substances Naturelles
Unit\'e Associ\'e au CNRST (URAC16)
Facult\'e des Sciences-Semlalia
BP 2390
Boulevard My Abdellah
40000 Marrakech
Morocco
;
_iucr_refine_instructions_details
;
TITL danielmar6_0m in C2
CELL  0.71073  22.1681   6.6134  10.7358   90.000  108.277   90.000
ZERR     4.00   0.0018   0.0005   0.0008    0.000    0.003    0.000
LATT  -7
SYMM  - X,   Y, - Z
SFAC  C    H    N    O
UNIT  68   84   4    8
MERG   4
OMIT     0   0   1
OMIT    -2   0   1
OMIT     2   0   0
SHEL  40   0.8
FMAP   2
PLAN   20
ACTA
BOND   $H
L.S.  10
WGHT    0.070100    0.293200
EXTI    0.050063
FVAR       0.28140
MOLE    1
C5    1    0.814852    0.973025   -0.087020    11.00000    0.03829    0.04089 =
         0.03573   -0.00655    0.01164   -0.00140
C6    1    0.858654    1.021522    0.046440    11.00000    0.04550    0.03744 =
         0.03355   -0.00144    0.01033   -0.00475
AFIX  13
H6    2    0.860883    1.167295    0.063689    11.00000   -1.20000
AFIX   0
C7    1    0.925399    0.925147    0.081550    11.00000    0.03802    0.07026 =
         0.05020    0.00664    0.01436   -0.00757
AFIX  13
H7    2    0.956901    1.008398    0.058503    11.00000   -1.20000
AFIX   0
C8    1    0.918588    0.710308    0.025079    11.00000    0.05591    0.07506 =
         0.06474   -0.00433    0.02765    0.01571
AFIX  23
H8A   2    0.892386    0.708821   -0.066207    11.00000   -1.20000
H8B   2    0.959719    0.652037    0.032451    11.00000   -1.20000
AFIX   0
C9    1    0.886347    0.597463    0.111624    11.00000    0.05550    0.04649 =
         0.06431   -0.00615    0.01654    0.00972
AFIX  23
H9A   2    0.912165    0.484386    0.155706    11.00000   -1.20000
H9B   2    0.844975    0.547313    0.059754    11.00000   -1.20000
AFIX   0
C1    1    0.879856    0.756747    0.211921    11.00000    0.04506    0.04433 =
         0.04224    0.00472    0.01091    0.00410
C2    1    0.827856    0.907006    0.135822    11.00000    0.03858    0.04301 =
         0.03412   -0.00110    0.01070    0.00092
C10   1    0.940867    0.885990    0.230809    11.00000    0.04282    0.05876 =
         0.04784    0.00469    0.00466    0.00214
C12   1    1.003396    0.767040    0.290771    11.00000    0.04529    0.09772 =
         0.07739    0.01514    0.00114    0.00910
AFIX 137
H12A  2    1.038097    0.841230    0.277490    11.00000   -1.50000
H12B  2    1.000140    0.637384    0.248964    11.00000   -1.50000
H12C  2    1.010741    0.748720    0.383056    11.00000   -1.50000
AFIX   0
C11   1    0.946302    1.079195    0.312387    11.00000    0.06901    0.06800 =
         0.05200    0.00129   -0.00692   -0.01343
AFIX 137
H11A  2    0.985227    1.147477    0.317540    11.00000   -1.50000
H11B  2    0.946089    1.044792    0.399121    11.00000   -1.50000
H11C  2    0.910997    1.166359    0.271609    11.00000   -1.50000
AFIX   0
C13   1    0.822947    1.045858   -0.210436    11.00000    0.04526    0.05209 =
         0.03578   -0.00302    0.01299    0.00184
C18   1    0.797513    0.940691   -0.327280    11.00000    0.05768    0.07825 =
         0.03955   -0.00944    0.01485   -0.00277
AFIX  43
H18   2    0.774566    0.822529   -0.328666    11.00000   -1.20000
AFIX   0
C17   1    0.806375    1.012152   -0.442134    11.00000    0.07199    0.11586 =
         0.03562   -0.00766    0.01965    0.00894
AFIX  43
H17   2    0.788948    0.941504   -0.520072    11.00000   -1.20000
AFIX   0
C16   1    0.839845    1.182272   -0.442155    11.00000    0.07045    0.12588 =
         0.04634    0.02407    0.02465    0.01274
AFIX  43
H16   2    0.846099    1.226896   -0.519333    11.00000   -1.20000
AFIX   0
C15   1    0.864709    1.289652   -0.327935    11.00000    0.08964    0.09694 =
         0.07514    0.02373    0.03476   -0.01683
AFIX  43
H15   2    0.887041    1.408587   -0.328272    11.00000   -1.20000
AFIX   0
C14   1    0.856569    1.220966   -0.211862    11.00000    0.08412    0.07003 =
         0.04777    0.00204    0.02178   -0.01926
AFIX  43
H14   2    0.873899    1.293516   -0.134669    11.00000   -1.20000
AFIX   0
C19   1    0.869216    0.666400    0.333688    11.00000    0.06369    0.06645 =
         0.05571    0.02245    0.01621    0.01055
AFIX 137
H19A  2    0.829376    0.595779    0.309238    11.00000   -1.50000
H19B  2    0.868569    0.772620    0.394203    11.00000   -1.50000
H19C  2    0.902988    0.573796    0.374453    11.00000   -1.50000
AFIX   0
O1    4    0.772794    0.807176    0.043636    11.00000    0.03973    0.05706 =
         0.04227    0.00390    0.01148   -0.00713
N2    3    0.770184    0.852419   -0.086390    11.00000    0.04182    0.05131 =
         0.03714   -0.00251    0.01066   -0.00395
O2    4    0.805817    1.018814    0.221548    11.00000    0.06210    0.06157 =
         0.03368    0.00540    0.01739    0.02150
AFIX 147
H2    2    0.786357    1.117806    0.183269    11.00000   -1.50000
HKLF 4
REM  danielmar6_0m in C2
REM R1 =  0.0422 for   1220 Fo > 4sig(Fo)  and  0.0483 for all   1350 data
REM    186 parameters refined using      1 restraints
END
WGHT      0.0649      0.1873
REM Highest difference peak  0.287,  deepest hole -0.244,  1-sigma level  0.077
Q1    1   0.8911  0.4009  0.1146  11.00000  0.05    0.29
Q2    1   0.9133  0.3859  0.2398  11.00000  0.05    0.25
Q3    1   0.9115  0.4263  0.1915  11.00000  0.05    0.24
Q4    1   0.8861  1.2638  0.0658  11.00000  0.05    0.21
Q5    1   0.8631  0.3570  0.2015  11.00000  0.05    0.20
Q6    1   0.9738  1.1686  0.2849  11.00000  0.05    0.20
Q7    1   0.9388  0.2775  0.1592  11.00000  0.05    0.19
Q8    1   0.8621  1.4293 -0.0784  11.00000  0.05    0.19
Q9    1   0.9543  1.3249  0.2548  11.00000  0.05    0.18
Q10   1   0.8071  0.8677 -0.4315  11.00000  0.05    0.17
Q11   1   0.8721  1.6459 -0.4105  11.00000  0.05    0.17
Q12   1   0.8910  0.5274 -0.0736  11.00000  0.05    0.17
Q13   1   0.9136  1.2318  0.2912  11.00000  0.05    0.17
Q14   1   0.9173  0.5359  0.0645  11.00000  0.05    0.17
Q15   1   0.9879  1.2847  0.2319  11.00000  0.05    0.16
Q16   1   0.8772  1.5103 -0.3157  11.00000  0.05    0.16
Q17   1   1.1055  0.7097  0.3287  11.00000  0.05    0.14
Q18   1   0.9384  1.1146  0.0824  11.00000  0.05    0.14
Q19   1   0.8238  0.4800 -0.0621  11.00000  0.05    0.13
Q20   1   0.8877  0.6263 -0.2164  11.00000  0.05    0.13
;
